# Supplementary material for: Exploration of Potential Breath Biomarkers of Chronic Kidney Disease through Thermal Desorption–Gas Chromatography/Mass Spectrometry
Source: Metabolites. 2023 Jul 11;13(7):837. doi: 10.3390/metabo13070837 (PMC10385797; doi:10.3390/metabo13070837)
Supplement: Supplementary file 1 [file metabolites-13-00837-s001.zip]

Archive with 1 entries (1 files):
- metabolites-2470805-supplementary.pdf
